# Supplementary material for: Growth and ontogeny of the tapeworm Schistocephalus solidus in its copepod first host affects performance in its stickleback second intermediate host
Source: Parasit Vectors. 2012 May 7;5:90. doi: 10.1186/1756-3305-5-90 (PMC3403952; doi:10.1186/1756-3305-5-90)
Supplement: Additional file 1 — Description of the data file for the paper "Growth and ontogeny of the tapeworm Schistocephalus solidus in its copepod first host affects performance in its stickleback second intermediate host". The columns in the data file "Benesh_Hafer_datafile.csv" are listed below with descriptions of their contents.AGE - Age of worms when given to fish (either 11 or 17 days after infecting copepods).FEED - Infected copepods were fed either a high (H) or low (L) food diet.CERC - Whether worms did (1) or did not (0) have a cercomer after 9 days in copepods.PROC - The size of procercoids (um2) measured in vivo one day before exposure to fish.I.FTL - Total length (mm) of fish at exposure.I.FSL - Standard length (mm) of fish at exposure.I.FW - Weight (g) of fish at exposure.DAYS - Days between exposure and dissection of fish.F.FTL - Total length (mm) of fish at dissection.F.FSL - Standard length (mm) of fish at dissection.F.FW - Weight (g) of fish at dissection.Corr.F.FW - Fish weight when the weight of the plerocercoid is removed.>LW - Weight (mg) of the liver.HSI - Hepatosomatic index (LW/Corr.F.FW).INF - Whether the worm successfully infected a fish (1) or not (0).PLER - Weight (mg) of plerocercoids recovered from fish.SEX - Sex of fish (0 = male, 1 = female).GLYC - Glycogen content of recovered plerocercoids (ug glycogen per mg fresh weight).REMARK - Two samples were lost during glycogen extraction, as noted in this column. [file 1756-3305-5-90-S1.csv]

AGE	FEED	CERC	PROC	I.FTL	I.FSL	I.FW	DAYS	F.FTL	F.FSL	F.FW	Corr.F.FW	LW	H S I	INF	PLER	SEX	GLYC	REMARK
17	H	1	27384	40	35	0.467	26	42	37	0.635	0.6244	25.7	41.15951313	1	10.6	0	27.89064944
17	H	0	23181.5	38	33	0.412	26	41	37	0.611	0.6043	27.5	45.50719841	1	6.7	0	21.25924842
17	H	1	25816	37	33	0.39	27	40	35	0.539	0.5269	18.6	35.30081609	1	12.1	1	34.64275542
17	H	1	20230.5	34	29	0.287	27	36	31	0.347	0.3357	9.4	28.00119154	1	11.3	1	34.93114834
17	H	1	27045.5	36	32	0.381	26	38	32	0.51	0.5017	17.2	34.28343632	1	8.3	1	27.15252506
17	H	0	20162.5	35	30	0.321	27	37	32	0.426	0.423	13.5	31.91489362	1	3	1	22.97001725
11	H	1	22845.5	38	33	0.414	25	40	35	0.518	0.518	13.8	26.64092664	0		0
11	H	1	19997	38	33	0.428	25	39	35	0.567	0.5629	21.8	38.72801563	1	4.1	0	20.12761956
11	H	1	18124.5	34	30	0.333	25	36	31	0.41	0.4052	15.1	37.26554788	1	4.8	1	26.78020244
11	H	1	19140.5	35	30	0.357	26	37	33	0.407	0.407	9.5	23.34152334	0		1
11	H	1	21311.5	38	33	0.395	25	39	34	0.472	0.472	12.8	27.11864407	0		1
11	H	1	20506.5	35	31	0.338	26	37	33	0.372	0.372	9.3	25	0		0
11	L	0	20786	35	31	0.334	25	37	32	0.457	0.457	21.7	47.48358862	0		0
11	L	0	21606	34	30	0.302	26	37	33	0.392	0.392	14.9	38.01020408	0		1
11	L	1	16138	35	31	0.323	25	37	32	0.381	0.381	16.1	42.25721785	0		1
11	L	0	15664	35	31	0.338	26	37	33	0.418	0.418	16.4	39.23444976	0		0
11	L	0	17736	36	32	0.373	26	39	35	0.505	0.505	22.7	44.95049505	0		1
11	L	0	13625.5	36	32	0.383	25	40	35	0.577	0.577	29.7	51.47313692	0		1
17	H	0	29703.5	38	33	0.413	26	40	36	0.54	0.5318	22.5	42.30913877	1	8.2	0	26.14889141
17	H	0	25091	31	28	0.294	26	33	29	0.343	0.3343	10.3	30.81064912	1	8.7	1	33.84401784
17	H	0	25985.5	36	32	0.34	27	39	34	0.446	0.446	17.3	38.78923767	0		1
17	L	1	22597.5	35	31	0.338	27	37	32	0.391	0.3829	9	23.50483155	1	8.1	0	27.35437673
17	L	0	21196.5	34	30	0.317	26	35	31	0.359	0.3575	11.9	33.28671329	1	1.5	1	18.63059564
17	L	0	21435.5	38	34	0.426	26	40	35	0.546	0.544	19.7	36.21323529	1	2	1	23.11638965
17	L	1	17985	35	31	0.33	26	37	32	0.409	0.4045	12.4	30.65512979	1	4.5	1	25.79447184
17	L	1	18204	35	30	0.316	27	36	31	0.341	0.341	9	26.39296188	0		0
17	L	1	22198	37	32	0.361	26	39	34	0.47	0.4624	15.4	33.30449827	1	7.6	1	24.38499495
17	L	1	21688	33	29	0.287	27	36	31	0.377	0.3692	12.7	34.39869989	1	7.8	0	33.73697047
17	L	0	21267	35	30	0.299	26	37	32	0.399	0.3919	12.7	32.40622608	1	7.1	1	28.93533835
17	L	1	22963.5	40	35	0.43	27	41	37	0.517	0.517	16.9	32.68858801	0		0
11	H	0	16308.5	36	32	0.367	26	39	34	0.454	0.454	13.6	29.95594714	0		1
11	H	1	16716	35	31	0.348	25	37	33	0.42	0.42	13.7	32.61904762	0		0
11	H	0	24132.5	38	34	0.424	26	40	36	0.501	0.501	18.7	37.3253493	0		0
11	H	0	18494	31	28	0.245	25	34	30	0.315	0.315	13.8	43.80952381	0		0
11	H	1	16976	36	32	0.339	25	38	34	0.474	0.474	18.5	39.02953586	0		0
11	H	0	23213	32	28	0.256	26	34	30	0.323	0.323	13	40.24767802	0		1
11	H	1	18523.5	37	33	0.389	26	40	35	0.503	0.503	17.3	34.39363817	0		1
11	H	1	19620.5	33	29	0.274	25	34	30	0.304	0.304	8.9	29.27631579	0		0
11	H	1	24900.5	35	31	0.33	25	36	32	0.386	0.386	11.4	29.53367876	0		0
11	H	0	18059	37	33	0.3867	26	38	34	0.396	0.396	13.3	33.58585859	0		1
11	H	1	16368.5	36	31	0.44	26	36	32	0.361	0.361	12.9	35.73407202	0		0
11	L	0	17523.5	34	30	0.291	25	35	31	0.33	0.33	11.5	34.84848485	0		0
11	L	0	15436	36	32	0.337	26	39	35	0.443	0.443	22.6	51.01580135	0		0
11	L	0	23243.5	37	33	0.419	26	40	35	0.524	0.524	24.1	45.99236641	0		0
11	L	0	17270.5	34	30	0.299	25	36	32	0.395	0.395	17.2	43.5443038	0		0
11	L	1	19365	35	30	0.305	25	37	33	0.406	0.406	13.4	33.00492611	0		1
11	L	1	19887.5	35	30	0.298	25	36	31	0.353	0.353	10.9	30.87818697	0		0
11	L	0	14002	38	34	0.456	26	40	36	0.585	0.585	24.5	41.88034188	0		1
11	L	0	15182	32	29	0.26	25	35	31	0.371	0.371	21.5	57.95148248	0		1
11	L	0	17572.5	37	32	0.393	26	37	33	0.42	0.42	9.1	21.66666667	0		0
11	L	0	18703.5	38	34	0.41	26	40	35	0.5	0.5	15.2	30.4	0		1
11	L	1	17344.5	33	30	0.284	26	34	31	0.334	0.3294	14.9	45.23375835	1	4.6	0	23.97446245
17	H	1	26719	34	30	0.294	26	36	32	0.395	0.3876	13.1	33.79772962	1	7.4	1	36.00052721
17	H	0	31973.5	35	30	0.333	26	37	32	0.485	0.4775	17.5	36.64921466	1	7.5	1	21.74698326
17	H	1	28454	34	30	0.329	27	36	32	0.396	0.3857	9.8	25.40834846	1	10.3	0	39.43984431
17	H	1	22617	32	29	0.277	26	34	30	0.332	0.3249	10	30.77870114	1	7.1	0	34.54341604
17	H	1	20425.5	36	31	0.323	27	38	33	0.44	0.4315	12.3	28.50521437	1	8.5	1	37.51763417
17	L	0	19892	35	31	0.333	27	38	34	0.458	0.4543	16	35.21901827	1	3.7	0	24.55395004
17	L	0	23196.5	37	32	0.362	27	39	34	0.467	0.4578	15	32.76539974	1	9.2	1	26.46869829
17	L	0	17726.5	31	27	0.22	27	33	29	0.294	0.294	9.5	32.31292517	0		0
17	L	0	27917.5	35	31	0.347	26	37	32	0.427	0.4178	13.2	31.59406415	1	9.2	1	31.59015049
17	L	1	20949.5	36	32	0.364	26	37	33	0.49	0.4849	15.8	32.58403795	1	5.1	0	26.05626788
17	L	1	25462	43	38	0.585	26	43	38	0.691	0.691	26.8	38.78437048	0		1
11	L	0	15447	43	38	0.612	26	43	38	0.621	0.621	24.3	39.13043478	0		1
11	L	0	14266.5	41	36	0.528	26	41	36	0.538	0.538	18.2	33.82899628	0		0
11	L	0	22051.5	45	40	0.8	26	46	42	0.832	0.832	39	46.875	0		1
11	L	0	18142.5	40	35	0.475	26	40	35	0.484	0.484	12.2	25.20661157	0		0
11	L	1	20558	41	36	0.597	26	42	37	0.625	0.6211	19.4	31.23490581	1	3.9	0	19.58681507
11	L	0	18698.5	45	40	0.685	26	46	40	0.775	0.775	20.3	26.19354839	0		0
11	H	0	20310.5	44	38	0.689	26	45	40	0.715	0.715	22.3	31.18881119	0		0
11	H	1	24927.5	47	42	0.832	26	47	43	0.953	0.953	43.2	45.33053515	0		1
11	H	0	19826	43	38	0.628	26	44	39	0.649	0.649	13.7	21.10939908	0		0
11	H	1	20536	45	40	0.754	26	46	41	0.802	0.802	34.5	43.01745636	0		1
11	H	1	14579.5	46	41	0.747	26	47	41	0.813	0.813	32.8	40.34440344	0		1
11	H	0	20683	43	38	0.608	26	42	38	0.632	0.632	23.3	36.86708861	0		1
17	L	1	21062	41	36	0.515	27	42	37	0.546	0.546	21.8	39.92673993	0		0
17	L	1	20315.5	40	35	0.476	27	40	35	0.461	0.461	14.8	32.10412148	0		0
17	L	1	19438.5	40	35	0.498	27	40	36	0.546	0.5392	15.3	28.37537092	1	6.8	1	23.752082
17	L	1	22992.5	45	39	0.703	27	45	40	0.548	0.5412	27.4	50.62823356	1	6.8	1	19.87507665
17	L	1	22678.5	45	40	0.716	27	47	41	0.811	0.8038	28.2	35.08335407	1	7.2	1	29.73711616
17	L	1	17552	44	39	0.716	27	45	40	0.751	0.7463	25.4	34.03457055	1	4.7	0	22.38534043
17	H	0	28877	43	38	0.667	27	44	39	0.717	0.7106	22.6	31.8041092	1	6.4	0	14.70486706
17	H	0	26403.5	41	36	0.569	27	41	37	0.601	0.5931	20.2	34.05833755	1	7.9	1	19.73164212
17	H	1	31515	43	38	0.656	27	44	39	0.705	0.6962	19.2	27.5782821	1	8.8	1	35.99376046
17	H	0	18436	40	35	0.492	27	41	36	0.544	0.539	16.2	30.05565863	1	5	0	16.94350794
17	H	1	24352	42	37	0.567	27	43	39	0.627	0.618	25.3	40.93851133	1	9	0	32.91670018
17	H	0	23642.5	40	36	0.515	27	41	37	0.604	0.5977	24.6	41.15777146	1	6.3	1	35.96520106
11	L	0	16180	42	37	0.532	26	43	38	0.604	0.604	21.2	35.09933775	0		1
11	L	1	15732	40	35	0.422	26	41	36	0.421	0.421	13.4	31.82897862	0		0
11	L	0	16491.5	42	37	0.519	26	42	37	0.554	0.554	22.2	40.07220217	0		1
11	L	0	14739	39	35	0.409	26	40	35	0.421	0.421	12	28.50356295	0		0
11	L	0	16585	41	36	0.5	26	42	37	0.535	0.535	17.6	32.89719626	0		1
11	L	0	11856	38	33	0.412	26	39	34	0.431	0.431	13.4	31.09048724	0		1
11	L	0	16951	40	35	0.472	26	40	35	0.476	0.476	11.8	24.78991597	0		0
11	L	0	18548	39	34	0.477	26	40	36	0.531	0.531	21.1	39.73634652	0		1
11	L	1	16123	43	38	0.59	26	43	39	0.631	0.631	25.4	40.25356577	0		0
11	H	1	22268.5	43	38	0.592	26	44	39	0.684	0.684	31.2	45.61403509	0		1
11	H	1	21482.5	45	39	0.621	26	45	40	0.735	0.735	37.2	50.6122449	0		1
11	H	1	23751	37	33	0.424	26	39	34	0.471	0.471	27	57.32484076	0		0
11	H	0	21481	42	37	0.585	26	44	39	0.657	0.657	32.2	49.01065449	0		0
11	H	0	19523	40	35	0.454	26	40	35	0.478	0.478	19.1	39.958159	0		0
11	H	1	28415.5	44	39	0.601	26	45	40	0.644	0.644	23.4	36.33540373	0		0
11	H	0	17849.5	43	38	0.551	26	44	39	0.615	0.615	26.2	42.60162602	0		1
11	H	0	16408	40	35	0.459	26	41	36	0.475	0.475	15.7	33.05263158	0		0
17	L	0	24308	45	40	0.735	27	47	42	0.825	0.825	34.5	41.81818182	0		0
17	L	0	25665	42	37	0.532	27	41	37	0.55	0.5474	28.3	51.69894045	1	2.6	1	6.813893551
17	L	0	26142.5	42	38	0.608	27	44	39	0.701	0.6932	23.1	33.3237161	1	7.8	0	34.68879643
17	L	0	24062.5	39	34	0.453	27	39	35	0.481	0.4785	17.8	37.19958203	1	2.5	0	22.49885859
17	L	1	26839.5	45	40	0.641	27	46	41	0.745	0.734	31.2	42.50681199	1	11	1	40.09908815
17	H	1	23209.5	40	35	0.527	27	39	35	0.5	0.493	14	28.39756592	1	7	0	47.83659307
17	H	0	22639	40	36	0.551	27	40	36	0.56	0.5577	20.3	36.39949794	1	2.3	1	20.97095215
17	H	1	27003	43	39	0.619	27	44	39	0.682	0.6727	21.9	32.55537387	1	9.3	1	30.04268868
17	H	0	23239	46	41	0.744	27	47	42	0.808	0.808	26	32.17821782	0		1
17	H	0	24580.5	42	37	0.582	27	42	37	0.571	0.5648	13.4	23.72521246	1	6.2	0	44.08646749
17	H	1	23208	43	38	0.601	27	43	38	0.631	0.6222	21	33.7512054	1	8.8	0	42.02935675
11	L	1	19203.5	47	41	0.839	26	47	42	0.877	0.877	44.2	50.3990878	0		1
11	L	0	17421.5	43	39	0.656	26	44	38	0.669	0.669	26.5	39.61136024	0		1
11	H	1	19706.5	41	36	0.607	26	42	37	0.625	0.6208	18.9	30.44458763	1	4.2	0	36.60956992
11	L	0	17390	42	37	0.626	26	42	38	0.62	0.62	17.4	28.06451613	0		1
11	L	1	19317.5	42	37	0.639	26	42	38	0.676	0.676	27	39.9408284	0		0
11	H	0	15756	48	42	0.884	26	49	44	0.954	0.954	56.9	59.64360587	0		1
11	H	1	20398	45	40	0.715	26	45	40	0.715	0.715	30.9	43.21678322	0		0
11	H	1	18279.5	42	38	0.614	26	44	39	0.658	0.658	27.1	41.18541033	0		1
11	H	1	20127.5	47	42	0.764	26	48	43	0.824	0.824	34.9	42.35436893	0		1
11	H	0	20436	43	38	0.61	26	44	39	0.59	0.59	18.2	30.84745763	0		0
11	H	0	25989	44	39	0.707	26	45	40	0.722	0.722	35.4	49.03047091	0		1
17	L	1	26903.5	36	32	0.369	27	36	32	0.307	0.3043	3.9	12.8162997	1	2.7	1	36.14599663
17	L	0	23382.5	40	35	0.537	27	41	36	0.54	0.5347	23.2	43.38881616	1	5.3	1	48.72969525
17	L	0	21504	45	40	0.746	27	46	41	0.763	0.7608	46.9	61.64563617	1	2.2	1	15.70101653
17	L	1	25094.5	43	38	0.604	27	44	38	0.669	0.6574	19.2	29.20596288	1	11.6	0	34.4679373
17	L	0	23387.5	43	37	0.633	27	43	38	0.621	0.621	17	27.37520129	0		1
17	L	1	21369.5	44	39	0.637	26	46	41	0.743	0.743	34.4	46.29878869	0		0
17	H	1	28215	45	40	0.706	27	47	41	0.754	0.754	29.6	39.25729443	0		1
17	H	0	23655	45	40	0.679	27	46	41	0.767	0.7599	25.9	34.08343203	1	7.1	1	31.03040711
17	H	1	27157.5	46	41	0.708	27	47	41	0.803	0.7904	32.6	41.24493927	1	12.6	0	38.11509235
17	H	1	22922	48	42	0.743	27	48	43	0.834	0.8287	30.5	36.80463376	1	5.3	0	21.45986014
17	H	1	27480.5	46	40	0.758	27	47	41	0.824	0.8183	38	46.43773677	1	5.7	1		Lost during glycogen extraction
17	H	0	29050	44	39	0.695	27	46	40	0.821	0.8112	35.9	44.25542406	1	9.8	0	38.56100494
11	H	1	23143	47	40	0.722	26	48	42	0.787	0.787	32.7	41.5501906	0		0
11	H	1	19604	50	43	0.783	26	50	44	0.853	0.853	38.2	44.78311841	0		1
11	H	0	15604	43	37	0.651	26	44	39	0.686	0.686	33.3	48.54227405	0		1
11	H	0	14509.5	47	42	0.698	26	48	43	0.792	0.792	25.8	32.57575758	0		1
11	H	0	17056.5	47	42	0.761	26	48	43	0.815	0.815	28.6	35.09202454	0		1
11	H	1	24889	46	41	0.734	26	47	42	0.799	0.799	34.6	43.30413016	0		0
11	L	0	14254	47	42	0.755	26	49	43	0.839	0.839	32.1	38.25983313	0		1
11	L	0	20316.5	50	44	0.822	26	51	45	0.917	0.917	36.6	39.912759	0		1
11	H	1	23849.5	43	38	0.617	26	43	38	0.653	0.6489	18.8	28.97210664	1	4.1	0	30.80711614
11	H	1	18902	45	40	0.697	26	47	41	0.789	0.7845	26.7	34.03441683	1	4.5	0	25.6442134
11	L	0	19315.5	43	38	0.634	26	44	39	0.689	0.689	29.4	42.67053701	0		1
11	L	0	16150	43	38	0.551	26	44	39	0.609	0.609	20.6	33.82594417	0		1
17	L	0	22350	43	38	0.582	28	43	38	0.671	0.6614	34.9	52.76685818	1	9.6	0		Lost during glycogen extraction
17	L	1	25140	47	41	0.782	28	48	43	0.865	0.8521	43	50.46356061	1	12.9	1	44.13795853
17	L	1	27238	45	40	0.703	28	47	41	0.752	0.7408	23.8	32.12742981	1	11.2	0	38.08231179
17	L	0	29237	45	40	0.674	28	48	43	0.846	0.8328	37.8	45.38904899	1	13.2	1	29.12659064
17	L	0	26155.5	46	40	0.787	28	47	42	0.847	0.847	34.9	41.2042503	0		0
17	L	0	22807	47	41	0.769	28	49	43	0.895	0.8912	34.6	38.82405745	1	3.8	1	10.16806934
17	H	0	25395	43	38	0.516	28	44	39	0.564	0.5634	19.7	34.96627618	1	0.6	0	29.20943665
17	H	1	21238.5	42	37	0.536	28	42	37	0.561	0.552	19.3	34.96376812	1	9	1	42.77278947
17	H	0	23121.5	40	35	0.428	28	40	36	0.497	0.4864	14.9	30.63322368	1	10.6	0	39.6691814
17	H	0	23426.5	40	35	0.498	28	41	36	0.555	0.5512	25	45.35558781	1	3.8	1	12.92237396
17	H	1	24594	41	36	0.474	28	41	37	0.523	0.5165	19.1	36.97967086	1	6.5	1	39.44620378
17	H	0	24243	43	38	0.703	28	44	39	0.817	0.8049	44.1	54.78941483	1	12.1	1	39.18325779
11	H	1	23844	45	40	0.767	27	47	42	0.932	0.9209	45.3	49.1910088	1	11.1	1	30.78654007
11	H	1	17884	43	38	0.68	27	44	39	0.819	0.8111	38.4	47.34311429	1	7.9	1	29.25224761
11	H	0	18632.5	45	40	0.809	27	46	42	0.875	0.875	39.2	44.8	0		0
11	H	0	19640	46	40	0.815	27	47	42	0.86	0.86	44.4	51.62790698	0		1
11	H	1	26663.5	46	41	0.805	27	46	41	0.807	0.807	33.4	41.38785626	0		0
11	H	1	30238.5	45	40	0.733	27	47	42	0.837	0.837	41.3	49.34289128	0		1
11	L	0	19721	45	40	0.728	27	46	41	0.777	0.777	26.8	34.49163449	0		1
11	L	0	16150.5	41	37	0.642	27	42	38	0.651	0.651	26.7	41.01382488	0		0
11	L	0	12722	44	39	0.649	27	43	39	0.655	0.655	18.4	28.09160305	0		0
11	L	0	15534.5	44	39	0.678	27	44	40	0.714	0.714	30.3	42.43697479	0		1
11	L	0	19016.5	42	37	0.595	27	48	42	0.591	0.591	20.5	34.68697124	0		1
11	L	1	17148	41	36	0.631	27	41	37	0.618	0.618	18.8	30.42071197	0		0
17	H	0	28220	47	42	0.808	28	47	42	0.917	0.9131	43.6	47.74942504	1	3.9	1	14.74624876
17	H	1	24100.5	40	35	0.431	28	41	36	0.46	0.4538	21.1	46.49625386	1	6.2	1	16.88597566
17	H	1	28875.5	46	40	0.833	28	47	42	0.886	0.886	41.1	46.38826185	0		0
17	H	0	23266.5	41	35	0.73	28	46	41	0.847	0.8444	37.1	43.93652297	1	2.6	1	26.09802564
17	H	0	23979	45	40	0.706	28	45	41	0.776	0.776	29	37.37113402	0		0
17	H	0	27308	44	39	0.707	28	46	41	0.813	0.8007	44.3	55.32658923	1	12.3	1	44.37726815
17	L	0	24317.5	42	37	0.612	28	43	38	0.69	0.6831	27.7	40.55043185	1	6.9	0	31.12738187
17	L	1	27565	42	38	0.645	28	43	38	0.695	0.695	29.5	42.44604317	0		0
17	L	0	26586.5	49	42	0.985	28	50	44	1.048	1.0365	46.9	45.24843222	1	11.5	0	33.95323879
17	L	0	23041.5	45	40	0.796	28	46	41	0.855	0.8404	34.4	40.9328891	1	14.6	1	34.73685432
17	L	0	20326.5	45	39	0.701	28	45	40	0.742	0.7373	29.4	39.8752204	1	4.7	1	23.97488247
17	L	1	25710.5	49	43	0.949	28	50	44	1.021	1.0123	48.2	47.61434357	1	8.7	1	29.89514085
11	L	0	12205.5	49	43	0.96	27	48	43	0.95	0.95	37.9	39.89473684	0		0
11	L	0	16181	47	41	0.786	27	47	42	0.778	0.778	22.2	28.53470437	0		1
11	L	0	20577	46	40	0.874	27	46	41	0.866	0.866	33.1	38.22170901	0		1
11	L	0	19120	50	45	1.098	27	50	45	1.071	1.071	45.7	42.67040149	0		0
11	L	0	21737	50	44	0.939	27	48	43	0.891	0.891	44.6	50.05611672	0		0
11	H	1	17927.5	49	42	0.76	27	49	43	0.857	0.857	42.8	49.94165694	0		1
11	H	1	19890.5	49	43	0.98	27	50	44	1.063	1.063	47.6	44.77892756	0		0
11	H	0	27091.5	40	35	0.46	27	40	36	0.487	0.487	19.9	40.862423	0		1
11	H	0	20447	41	36	0.516	27	42	37	0.581	0.581	16.9	29.08777969	0		0
11	H	1	19852	41	36	0.474	27	42	38	0.564	0.5553	21.3	38.35764452	1	8.7	1	26.62860718
17	L	1	28698	38	34	0.479	28	40	36	0.538	0.5269	17.1	32.45397609	1	11.1	0	20.22946532
17	L	1	20032.5	38	34	0.416	28	39	35	0.454	0.4475	19.9	44.46927374	1	6.5	1	29.77009042
17	L	0	33282.5	40	35	0.49	28	40	36	0.507	0.507	18.3	36.09467456	0		1
17	L	1	22757	38	33	0.399	28	38	34	0.431	0.4232	12	28.35538752	1	7.8	0	26.7110293
17	L	0	23726.5	42	37	0.512	28	42	38	0.568	0.5575	19.5	34.97757848	1	10.5	1	19.62960015
17	L	1	27353.5	42	37	0.539	27	42	38	0.6	0.5944	19.9	33.47913863	1	5.6	1	22.81251299
17	H	0	20962.5	36	32	0.353	28	36	32	0.358	0.3506	10.9	31.08956075	1	7.4	0	36.60920484
17	H	0	23779.5	43	38	0.566	28	44	39	0.633	0.6223	23.8	38.24521935	1	10.7	1	27.28680817
17	H	1	21042	37	33	0.404	28	38	34	0.401	0.401	13.4	33.41645885	0		1
17	H	0	25384	41	37	0.559	28	42	38	0.624	0.6127	23.3	38.02839889	1	11.3	1	26.45063453
17	H	0	30453.5	35	30	0.322	28	35	31	0.329	0.3204	8.5	26.52933833	1	8.6	0	24.02289147
17	H	1	29595.5	43	38	0.665	26	46	41	0.924	0.9123	52.5	57.54685959	1	11.7	1	27.77659728
11	H	0	24090.5	39	34	0.452	27	39	35	0.472	0.472	17.9	37.92372881	0		0
11	H	0	22472	38	33	0.395	27	38	34	0.372	0.3691	8.4	22.75806015	1	2.9	0	9.609046784
11	L	0	16853	37	32	0.388	27	36	32	0.388	0.388	10	25.77319588	0		0
11	L	1	21206	40	36	0.499	27	41	36	0.614	0.614	22.3	36.31921824	0		0
11	L	0	16528.5	37	33	0.396	27	37	34	0.428	0.428	14.5	33.87850467	0		0
11	L	0	14788.5	40	35	0.453	27	40	35	0.464	0.464	11.5	24.78448276	0		0
11	L	0	17382.5	46	41	0.728	26	48	42	0.862	0.862	39.2	45.47563805	0		1
11	L	0	15805.5	42	37	0.55	26	42	38	0.619	0.619	22.9	36.99515347	0		1
